# Supplementary material for: Development and characterization of the novel human osteosarcoma cell line COS-33 with sustained activation of the mTOR pathway
Source: Oncotarget. 2020 Jul 7;11(27):2597–610. doi: 10.18632/oncotarget.27611 (PMC7343631; doi:10.18632/oncotarget.27611)
Supplement: Supplementary file 2 [file oncotarget-11-2597-s002.xlsx]

## Sheet: Fusion genes
Supplementary Table 1: High confidence fusions
Gene1	Chr	Cytoband	Strand	Start	End	Gene2	Chr	Cytoband	Strand	Start	End	Fused_Genes	Model	intrachromosomal?
LEPROT	1	p31.3	1	65420587	65420587	LEPR	1	p31.3	1	65420652	65420652	LEPROT--LEPR	OS-33	TRUE
MAST2	1	p34.1	1	45786987	45786987	NASP	1	p34.1	1	45583846	45583846	MAST2--NASP	OS-33	TRUE
AC074117.10	2	p23.3	1	27356246	27360256	CAMKK1	17	p13.2	-1	3860315	3860315	AC074117.10--CAMKK1	OS-33	FALSE
PTEN	10	q23.31	1	87863625	87863625	DGKB	7	p21.2	-1	14145049	14145049	PTEN--DGKB	OS-33	FALSE
SLC22A20P	11	q13.1	1	65213840	65213840	CCDC130	19	p13.13	1	13731760	13731760	SLC22A20P--CCDC130	OS-33	FALSE
WDFY2	13	q14.3	1	51584455	51584455	POLR1D	13	q12.2	1	27620742	27620742	WDFY2--POLR1D	OS-33	TRUE
FBXO22	15	q24.2	1	75903876	75903876	MYEF2	15	q21.1	-1	48134632	48134632	FBXO22--MYEF2	OS-33	TRUE
MORF4L1	15	q25.1	1	78810487	78810487	GABRA5	15	q12	1	26866911	26866911	MORF4L1--GABRA5	OS-33	TRUE
FAM122C	X	q26.3	1	134796395	134796395	TOM1L2	17	p11.2	-1	17843511	17843511	FAM122C--TOM1L2	OS-33	FALSE
